# Supplementary material for: Rib Presence, Anterior Rib Cage Integrity, and Segmental Length Affect the Stability of the Human Thoracic Spine: An in vitro Study
Source: Front Bioeng Biotechnol. 2020 Feb 7;8:46. doi: 10.3389/fbioe.2020.00046 (PMC7018667; doi:10.3389/fbioe.2020.00046)
Supplement: Supplementary file 1 [file Table_1.xlsx]

## Sheet: Table 1.xlsx
Table 1.xlsx
Range of motion
T1-T12
	Flexion/extension			Lateral bending			Axial rotation
	Poly intact	Poly w/o		Poly intact	Poly w/o		Poly intact	Poly w/o
#1	35.0228	37.8149		56.4343	59.9003		25.2989	78.4273
#2	40.4529	43.6301		39.7734	45.2361		45.0133	56.1272
#3	32.2559	32.9928		46.7668	51.3539		38.4813	55.6259
#4	24.4906	28.682		29.857	31.8718		23.9494	43.5
#5	20.2145	24.9548		28.5523	29.2993		23.892	38.8265
#6	15.9724	18.2855		22.6154	23.5875		24.2018	37.0772
#7	22.6404	26.5786		30.3207	32.2771		32.3405	42.3137
#8	38.3138	39.2152		49.8054	51.9376		39.4226	61.6795
Median	28.3732	30.8374		35.047	38.7566		28.8197	49.563
	%	108.685		%	110.584		%	171.976
Friedman	p	0.008		p	0.008		p	0.008
	Lateral bending
	Poly intact	Poly w/o
	56.4343	59.9003
	39.7734	45.2361
	46.7668	51.3539
	29.857	31.8718
	28.5523	29.2993
	22.6154	23.5875
	30.3207	32.2771
	49.8054	51.9376
	35.047	38.7566
	%	110.584
	p	0.008
T1-T12 Sum of single segments
	Flexion/extension					Lateral bending					Axial rotation
	Poly intact	Poly w/o	Mono intact	Mono w/o		Poly intact	Poly w/o	Mono intact	Mono w/o		Poly intact	Poly w/o	Mono intact	Mono w/o
#1	23.4667	23.3351	29.2784	30.7146		33.5007	35.7359	37.2447	41.7246		32.7129	46.69	45.4953	47.7772
#2	23.6087	23.6287	27.7771	29.2051		22.8978	26.5202	43.2587	45.6914		25.175	31.323	44.295	46.6651
#3	18.7286	17.6671	24.3491	25.3197		21.6362	24.3366	31.9373	34.9525		21.5487	27.4095	33.1463	36.6709
#4	13.535	15.1982	20.3305	21.3825		16.8489	17.8079	21.7144	23.8038		14.889	24.732	26.9792	29.4608
#5	10.4672	12.7481	18.2739	18.3559		15.8049	16.4712	24.2668	26.4462		14.0889	20.8265	25.7237	28.2873
#6	12.6238	12.5102	13.4399	14.0435		12.3804	12.8474	21.1418	23.0657		13.4112	19.1055	21.526	23.1378
#7	18.2356	21.8923	21.7907	23.4096		19.3387	20.5592	26.6219	29.0519		17.4431	20.2201	29.1922	33.2128
#8	27.9163	25.8597	42.0279	44.6357		28.1162	29.1534	39.5884	41.6103		21.9357	31.2958	46.1431	50.6758
Median	18.4821	19.7797	23.0699	24.3647		20.4874	22.4479	29.2796	32.0022		19.4959	26.0708	31.1693	34.9419
	%	107.021	124.823	131.828		%	109.569	142.915	156.204		%	133.724	159.876	179.227
			116.634	123.18				130.434	142.562				119.556	134.027
				105.612					109.299					112.104
Friedman	p	1	0.07	0.008		p	0.008	0.008	0.008		p	0.008	0.07	0.008
T1-T12 Single segments
	T1-T2
	Flexion/extension					Lateral bending					Axial rotation
	Poly intact	Poly w/o	Mono intact	Mono w/o		Poly intact	Poly w/o	Mono intact	Mono w/o		Poly intact	Poly w/o	Mono intact	Mono w/o
#1	5.6549	6.1194	5.0264	5.3566		6.247	6.7762	6.6371	6.9781		8.4401	9.8642	7.8097	8.1723
#2	10.3439	10.6635	6.673	7.0777		6.3919	7.7991	9.532	10.0335		7.3053	8.4323	8.6009	8.9054
#3	9.2692	7.6503	6.9322	6.5662		5.0341	6.9233	6.9525	7.305		5.0876	6.1732	6.3104	6.6516
#4	4.3835	4.8578	5.877	5.9227		6.4859	6.9033	6.8636	7.5783		5.2882	7.9671	7.9797	8.4221
#5	1.4219	1.6241	2.8824	2.976		2.4779	2.7341	3.5885	3.9906		1.5814	2.2028	2.8937	3.2437
#6	4.2857	4.7859	2.1801	2.5128		3.9191	4.3827	5.2305	6.2743		4.1137	5.1867	5.2015	5.906
#7	7.2903	8.4446	9.0118	9.3519		7.2392	8.0968	8.0871	8.6834		6.4395	6.4518	8.9876	9.6927
#8	11.4155	11.0458	13.6621	13.2558		7.2463	7.6497	7.9125	8.4179		4.8262	7.1717	12.0524	13.2537
Median	6.4726	6.88485	6.275	6.24445		6.31945	6.9133	6.90805	7.44165		5.1879	6.81175	7.8947	8.2972
	%	106.369	96.9471	96.4751		%	109.397	109.314	117.758		%	131.301	152.175	159.934
			91.1421	90.6984				99.9241	107.643				115.898	121.807
				99.5131					107.724					105.098
Friedman	p	0.289	1	0.289		p	0.008	0.727	0.008		p	0.008	0.07	0.008
	T3-T4
	Flexion/extension					Lateral bending					Axial rotation
	Poly intact	Poly w/o	Mono intact	Mono w/o		Poly intact	Poly w/o	Mono intact	Mono w/o		Poly intact	Poly w/o	Mono intact	Mono w/o
#1	4.746	5.1605	5.6803	5.9229		4.9661	5.632	6.8448	7.413		4.0499	6.9038	8.0665	8.907
#2	2.2903	2.8712	3.2854	3.4144		4.968	5.7993	7.9092	8.3264		4.8177	5.7528	7.6157	7.8604
#3	2.381	2.9708	4.7131	5.4139		3.9486	4.1062	7.3629	8.625		2.0466	4.8405	5.6191	6.5299
#4	1.3716	2.1294	3.2998	3.6461		4.2084	4.3626	5.6054	6.4696		2.1046	6.4521	7.1328	8.0451
#5	2.3695	2.9365	3.7511	3.8685		4.036	3.6586	5.3065	6.0049		2.3906	4.9119	5.8795	6.5759
#6	0.43722	0.45503	1.9715	2.0109		1.6478	1.6003	5.337	5.7961		0.5934	1.7147	1.8621	2.0304
#7	3.6094	5.8013	1.2628	1.5084		2.1551	2.0617	3.0685	3.4364		0.84924	2.1686	2.4375	2.5495
#8	4.5824	4.6744	7.1405	7.8455		7.1943	7.4794	8.7085	9.16		2.3277	5.5149	8.7186	10.0315
Median	2.37525	2.95365	3.52545	3.7573		4.1222	4.2344	6.2251	6.9413		2.21615	5.2134	6.50615	7.21815
	%	124.351	148.424	158.185		%	102.722	151.014	168.388		%	235.246	293.579	325.707
			119.359	127.209				147.013	163.926				124.797	138.454
				106.576					111.505					110.943
Friedman	p	0.008	0.07	0.008		p	0.727	0.008	0.008		p	0.008	0.008	0.008
	T5-T6
	Flexion/extension					Lateral bending					Axial rotation
	Poly intact	Poly w/o	Mono intact	Mono w/o		Poly intact	Poly w/o	Mono intact	Mono w/o		Poly intact	Poly w/o	Mono intact	Mono w/o
#1	2.7804	3.0533	5.2291	5.4477		5.3606	5.9158	6.5926	7.4491		3.5167	8.7317	8.2699	9.2972
#2	2.6574	2.9031	5.161	5.1062		4.3312	5.1091	7.2092	7.7551		5.0091	6.092	7.7392	8.704
#3	0.31172	0.227	3.2186	3.4864		2.8672	2.8738	4.9493	5.4282		1.3959	1.5238	4.7017	4.9834
#4	1.433	1.7264	3.2971	3.6093		2.2037	2.2782	3.5532	4.0187		2.4016	4.8166	5.4006	6.2863
#5	1.3975	2.0861	4.4211	4.3156		3.2649	3.3364	5.2685	5.7411		3.0565	5.0811	5.9793	6.8229
#6	0.25432	0.2119	1.8675	1.7874		1.9985	1.9107	3.6342	3.9941		2.2933	4.4491	5.0308	5.4232
#7	0.51222	0.43396	1.5428	1.8748		0.9185	0.9914	2.5464	2.7165		0.24053	0.32438	1.8977	2.2521
#8	5.3065	5.0522	6.6569	7.7412		4.6282	4.7759	5.5553	5.7372		1.5207	3.7062	8.5084	9.5345
Median	1.41525	1.90625	3.8591	3.96245		3.06605	3.1051	5.1089	5.5827		2.34745	4.63285	5.68995	6.5546
	%	134.694	272.68	279.982		%	101.274	166.628	182.081		%	197.357	242.389	279.222
			202.445	207.866				164.533	179.791				122.817	141.481
				102.678					109.274					115.196
Friedman	p	1	0.008	0.727		p	0.07	0.008	0.008		p	0.008	0.07	0.008
	T7-T8
	Flexion/extension					Lateral bending					Axial rotation
	Poly intact	Poly w/o	Mono intact	Mono w/o		Poly intact	Poly w/o	Mono intact	Mono w/o		Poly intact	Poly w/o	Mono intact	Mono w/o
#1	2.9797	3.3795	3.6616	4.1323		6.2979	6.6582	5.4837	7.5801		4.452	7.6771	7.2793	6.998
#2	2.8377	2.7814	5.7055	6.0092		1.8229	1.8777	8.3084	8.5011		4.0299	5.5639	8.245	8.6472
#3	2.0389	2.8246	4.8184	5.0572		4.6001	5.1584	6.2432	6.9044		4.502	5.7261	7.4233	8.3681
#4	1.5138	1.2633	2.1089	2.3746		0.70441	0.67606	0.86214	1.0327		0.845	1.0251	1.3504	1.6182
#5	2.0784	2.5965	3.7613	3.7895		2.5272	2.6912	4.5268	4.9195		3.1101	4.0875	5.5707	6.2705
#6	4.3725	3.7151	1.7065	1.914		1.124	1.1591	2.1062	2.0615		2.1425	2.9795	3.2721	3.4544
#7	1.1058	1.3221	4.0143	4.2226		2.1955	2.1996	3.9396	4.4228		3.3527	4.5126	5.5889	7.7428
#8	0.2804	0.25625	4.6262	5.5599		2.2772	2.192	2.7273	2.6307		2.6386	3.7139	5.3393	6.0791
Median	2.05865	2.68895	3.8878	4.17745		2.23635	2.1958	4.2332	4.67115		3.2314	4.30005	5.5798	6.63425
	%	130.617	188.852	202.922		%	98.1868	189.291	208.874		%	133.071	172.674	205.306
			144.584	155.356				192.786	212.731				129.761	154.283
				107.45					110.346					118.898
Friedman	p	1	0.07	0.008		p	0.289	0.07	0.289		p	0.008	0.07	0.07
	T9-T10
	Flexion/extension					Lateral bending					Axial rotation
	Poly intact	Poly w/o	Mono intact	Mono w/o		Poly intact	Poly w/o	Mono intact	Mono w/o		Poly intact	Poly w/o	Mono intact	Mono w/o
#1	1.9642	1.6163	2.555	2.8074		4.8112	5.076	4.7348	5.0429		5.7306	6.9165	5.9305	6.1195
#2	2.8075	2.4033	3.2667	3.73		2.3654	2.6009	4.9225	5.4895		2.7255	3.7084	7.2012	7.5474
#3	1.6724	1.1675	2.4279	2.3973		3.0171	3.216	3.4858	3.5907		4.8931	5.5959	5.742	6.7033
#4	2.6915	2.9809	2.6863	2.7364		1.7611	1.9216	2.5218	2.4211		2.4994	2.6868	3.2971	3.2702
#5	0.97937	1.0344	1.055	0.93927		1.4053	1.5097	1.7696	1.8113		2.151	2.4503	2.8491	2.8605
#6	1.141	1.1243	3.3	3.3557		1.5454	1.5858	2.6026	2.6839		2.5002	2.992	4.0122	4.1271
#7	2.7288	2.7613	3.3741	3.8963		3.1942	3.4272	4.4053	5.0816		3.0524	3.3603	5.6975	6.388
#8	4.1422	3.841	5.9685	6.0245		3.5467	3.6152	7.1635	7.8262		4.4562	4.8821	6.187	6.3196
Median	2.32785	2.0098	2.9765	3.08155		2.69125	2.90845	3.94555	4.3168		2.88895	3.53435	5.71975	6.21955
	%	86.3372	127.865	132.378		%	108.071	146.607	160.401		%	122.34	197.987	215.288
			148.099	153.326				135.658	148.423				161.833	175.974
				103.529					109.409					108.738
Friedman	p	0.727	0.07	0.289		p	0.008	0.07	0.07		p	0.008	0.07	0.07
	T11-T12
	Flexion/extension					Lateral bending					Axial rotation
	Poly intact	Poly w/o	Mono intact	Mono w/o		Poly intact	Poly w/o	Mono intact	Mono w/o		Poly intact	Poly w/o	Mono intact	Mono w/o
#1	5.3415	4.0061	7.126	7.0477		5.8179	5.6777	6.9517	7.2614		6.5236	6.5967	8.1394	8.2832
#2	2.6719	2.0062	3.6855	3.8676		3.0184	3.3341	5.3774	5.5858		1.2875	1.7736	4.893	5.0007
#3	3.0554	2.8269	2.2389	2.3987		2.1691	2.0589	2.9436	3.0992		3.6235	3.55	3.3498	3.4346
#4	2.1416	2.2404	3.0614	3.0934		1.4854	1.6661	2.3083	2.2834		1.7502	1.7843	1.8186	1.8189
#5	2.2205	2.4705	2.403	2.467		2.0936	2.5412	3.8069	3.9788		1.7993	2.0929	2.5514	2.5138
#6	2.1331	2.218	2.4143	2.4627		2.1456	2.2088	2.2313	2.2558		1.7681	1.7835	2.1473	2.1967
#7	2.9891	3.129	2.5849	2.5556		3.6362	3.7825	4.575	4.7112		3.5087	3.4024	4.583	4.5877
#8	2.1893	0.99004	3.9737	4.2088		3.2235	3.4412	7.5213	7.8383		6.1663	6.307	5.3374	5.4574
Median	2.4462	2.35545	2.82315	2.8245		2.59375	2.93765	4.19095	4.345		2.654	2.74765	3.9664	4.01115
	%	96.2902	115.41	115.465		%	113.259	161.579	167.518		%	103.529	149.45	151.136
			119.856	119.913				142.663	147.907				144.356	145.985
				100.048					103.676					101.128
Friedman	p	1	0.727	0.289		p	0.289	0.008	0.07		p	0.289	0.289	0.125
Neutral zone
T1-T12
	Flexion/extension			Lateral bending			Axial rotation
	Poly intact	Poly w/o		Poly intact	Poly w/o		Poly intact	Poly w/o
#1	11.4532	14.6486		29.4438	33.568		3.8467	11.3629
#2	17.9723	22.4981		29.4512	36.4483		8.4513	9.5344
#3	11.9592	14.1282		20.6435	28.2325		6.3778	11.682
#4	7.6795	10.5741		11.4935	14.3972		2.0137	5.0515
#5	6.3753	7.7994		9.5178	11.9485		1.8229	2.7206
#6	3.6224	4.3519		5.2692	5.7946		2.8174	5.5966
#7	7.1266	8.266		9.4245	11.8874		5.015	7.1276
#8	16.9056	20.9669		23.4829	27.1198		4.6011	11.8859
Median	9.56635	12.3512		16.0685	20.7585		4.2239	8.331
	%	129.11		%	129.188		%	197.235
T1-T12 Sum of single segments
	Flexion/extension					Lateral bending					Axial rotation
	Poly intact	Poly w/o	Mono intact	Mono w/o		Poly intact	Poly w/o	Mono intact	Mono w/o		Poly intact	Poly w/o	Mono intact	Mono w/o
#1	9.02993	12.9207	11.2099	10.565		18.2716	20.7278	10.3336	12.0038		4.70365	7.26939	11.3934	11.9456
#2	15.6649	14.2981	10.2932	10.7151		18.563	26.9655	14.584	16.2517		3.78646	6.39602	9.68903	11.9771
#3	7.6601	9.17375	4.98311	6.01237		9.58657	12.5408	7.40743	10.288		2.61823	11.4967	5.52809	7.58162
#4	5.43746	5.08545	2.27685	3.07948		6.37497	7.89509	5.50517	6.8444		1.02318	3.20882	3.31627	3.88333
#5	3.72994	4.29707	3.3591	3.70928		5.50024	6.70963	4.93678	5.98743		1.32397	1.97105	3.13251	4.05632
#6	3.42639	4.76718	2.85823	2.94215		2.90073	3.22228	4.70086	5.59303		1.78262	3.14304	2.58651	3.29661
#7	6.52459	6.21711	5.11243	5.61639		5.98201	7.91927	6.48343	7.55749		1.61591	4.12841	4.1192	4.70247
#8	12.8449	12.9566	4.67398	17.1333		14.3448	16.0923	13.4127	15.3306		3.86726	6.64193	9.47322	11.1504
Median	7.09234	7.69543	4.82855	5.81438		7.98077	10.23	6.94543	8.92275		2.20043	5.26221	4.82364	6.14204
	%	108.503	68.0811	81.9811		%	128.184	87.0271	111.803		%	239.145	219.214	279.13
			62.7456	75.5563				67.8925	87.2211				91.6657	116.72
				120.417					128.469					127.332
T1-T12 Single segments
	T1-T2
	Flexion/extension					Lateral bending					Axial rotation
	Poly intact	Poly w/o	Mono intact	Mono w/o		Poly intact	Poly w/o	Mono intact	Mono w/o		Poly intact	Poly w/o	Mono intact	Mono w/o
#1	2.8855	3.0579	2.492	2.4469		2.7401	3.2291	2.1711	2.3382		1.0776	1.597	2.4849	2.6294
#2	5.7325	6.2331	3.9978	3.9742		3.824	5.906	4.9038	5.3254		2.1089	2.902	3.4605	3.6566
#3	4.0812	4.3575	0.38874	0.50088		1.7655	2.8381	1.5591	1.8559		1.0265	3.4163	0.7325	0.6664
#4	1.3347	1.4134	0.69429	0.71643		2.723	3.6168	2.4847	2.7909		0.036536	1.2517	0.80491	0.86369
#5	0.59353	0.65315	0.53379	0.74489		0.62826	0.87322	0.73919	0.97866		0.092963	0.41531	0.37448	0.33848
#6	0.94883	1.1333	0.79477	0.76152		1.0075	1.2665	1.4372	1.9407		0.43807	1.4433	0.56707	1.0251
#7	2.984	3.6735	1.9902	2.2499		2.093	3.3036	2.493	3.165		0.76909	2.0896	1.3747	1.6474
#8	7.1484	7.2857	2.4884	7.65969		3.1523	3.7567	3.6588	4.8764		1.4148	2.1032	2.964	3.2943
Median	2.93475	3.3657	1.39249	1.50571		2.408	3.26635	2.3279	2.56455		0.897795	1.8433	1.08981	1.33625
	%	114.684	47.4482	51.3062		%	135.646	96.6736	106.501		%	205.314	121.387	148.837
			41.3728	44.7369				71.2692	78.5142				59.1225	72.4923
				108.131					110.166					122.614
	T3-T4
	Flexion/extension					Lateral bending					Axial rotation
	Poly intact	Poly w/o	Mono intact	Mono w/o		Poly intact	Poly w/o	Mono intact	Mono w/o		Poly intact	Poly w/o	Mono intact	Mono w/o
#1	0.60579	1.7346	2.1283	2.1105		1.8892	2.3384	1.7522	2.1295		0.23413	1.0511	2.2399	1.953
#2	1.2538	1.4478	0.91505	1.0573		3.077	3.9411	2.631	3.1395		0.78985	0.74907	1.6109	2.1553
#3	0.32986	1.7392	1.2458	1.7592		1.5886	2.1369	1.8448	2.6628		2.0105	2.9697	0.67732	0.8012
#4	0.51553	0.74709	0.29812	0.44646		1.197	1.5281	1.2053	1.9182		0.28621	0.98148	0.95761	1.4802
#5	0.74636	0.97655	0.41553	0.86818		1.184	1.5771	1.1923	1.745		0.22829	0.3547	0.88659	1.3217
#6	0.1965	0.32019	0.39943	0.39164		0.39151	0.37346	1.3874	1.5288		0.1703	0.27525	0.24768	0.22876
#7	1.3075	2.3138	0.45552	0.21107		0.5074	0.50367	0.60654	0.61375		0.15456	0.3802	0.20221	0.27371
#8	1.6588	2.4324	1.4279	2.4252		3.8573	4.3516	3.3799	3.8576		0.12602	1.505	2.525	2.8348
Median	0.676075	1.5912	0.685285	0.96274		1.3928	1.857	1.5698	2.02385		0.23121	0.865275	0.9221	1.40095
	%	235.359	101.362	142.401		%	133.329	112.708	145.308		%	374.238	398.815	605.921
			43.0672	60.504				84.5342	108.985				106.567	161.908
				140.488					128.924					151.93
	T5-T6
	Flexion/extension					Lateral bending					Axial rotation
	Poly intact	Poly w/o	Mono intact	Mono w/o		Poly intact	Poly w/o	Mono intact	Mono w/o		Poly intact	Poly w/o	Mono intact	Mono w/o
#1	0.90054	2.1573	1.5025	1.4936		2.2774	3.0856	1.596	1.7897		0.62599	1.8799	1.7318	2.2728
#2	3.4228	1.6633	1.5603	1.7335		5.6958	10.6964	2.045	2.8121		0.67733	1.0216	1.174	1.7456
#3	0.46216	0.62205	0.62013	0.86344		0.87477	1.5739	1.127	1.6208		1.0042	1.6472	0.9349	1.2244
#4	0.43014	0.34723	0.54024	0.47333		0.91265	0.95767	0.72385	1.0573		0.19314	0.5347	0.76142	0.90994
#5	0.44513	0.80573	1.0473	1.1375		1.1886	1.3409	1.2968	1.3212		0.17079	0.25972	0.66435	1.2317
#6	0.52561	0.48836	0.40544	0.49675		0.33726	0.37494	0.55752	0.72978		0.26001	0.40444	0.5173	0.66126
#7	0.32998	0.16232	0.15342	0.21949		0.12325	0.24957	0.36764	0.30506		0.24401	0.17817	0.29033	0.25782
#8	1.8495	1.3683	1.8204	2.3627		1.8243	2.1906	2.0588	2.2138		0.084971	0.30348	1.4158	2.1402
Median	0.493885	0.71389	0.833715	1.00047		1.05063	1.4574	1.2119	1.471		0.25201	0.46957	0.84816	1.22805
	%	144.546	168.808	202.571		%	138.717	115.35	140.012		%	186.33	336.558	487.302
			116.785	140.143				83.1549	100.933				180.625	261.527
				120.001					121.38					144.79
	T7-T8
	Flexion/extension					Lateral bending					Axial rotation
	Poly intact	Poly w/o	Mono intact	Mono w/o		Poly intact	Poly w/o	Mono intact	Mono w/o		Poly intact	Poly w/o	Mono intact	Mono w/o
#1	1.4979	2.2537	1.3427	0.71396		3.7306	4.2247	1.3873	1.7934		0.79213	0.9508	1.7785	1.631
#2	2.1077	2.1552	1.8831	1.9729		0.75654	0.93406	2.0563	1.8509		0.77008	0.81732	1.3883	1.8842
#3	1.5243	1.0477	1.6206	1.6327		2.1675	2.6697	1.5585	2.5806		0.77468	1.0248	1.7929	3.0756
#4	0.71819	0.34363	0.45754	0.50573		0.10436	0.18021	0.086608	0.12318		0.12057	0.089973	0.17501	0.10608
#5	0.93498	0.85415	0.95625	0.80751		1.1466	1.3345	1.0503	1.2042		0.44803	0.45148	0.6858	0.53461
#6	0.66476	1.4142	0.28529	0.23317		0.32754	0.29073	0.36888	0.36605		0.36178	0.30713	0.28812	0.32364
#7	0.48935	0.2953	0.91687	1.2075		0.88356	0.95733	0.87376	1.0111		0.56872	0.58705	1.0691	1.088
#8	0.22508	0.41205	1.4964	1.6187		0.98404	1.1799	0.86276	0.89632		0.44781	0.80579	1.3123	1.5929
Median	0.826585	0.950925	1.14948	1.00751		0.9338	1.06861	0.96203	1.10765		0.508375	0.69642	1.1907	1.34045
	%	115.043	139.063	121.888		%	114.437	103.023	118.617		%	136.989	234.217	263.673
			120.88	105.95				90.0259	103.653				170.974	192.477
				87.6491					115.137					112.577
	T9-T10
	Flexion/extension					Lateral bending					Axial rotation
	Poly intact	Poly w/o	Mono intact	Mono w/o		Poly intact	Poly w/o	Mono intact	Mono w/o		Poly intact	Poly w/o	Mono intact	Mono w/o
#1	0.7352	1.2366	0.67004	0.67305		3.1325	3.2286	0.75316	0.964		0.6929	0.61319	1.1668	1.1634
#2	1.445	1.4712	1.2618	1.3521		2.7814	2.7147	1.3895	1.5566		0.54926	0.64108	1.5082	1.8128
#3	0.58802	0.616	0.46996	0.55847		1.7775	1.869	0.56017	0.70327		0.92963	1.1781	0.92329	1.3202
#4	1.232	1.1607	0.15755	0.52793		0.86565	0.92405	0.54101	0.45119		0.19456	0.13476	0.39234	0.39988
#5	0.47237	0.5707	0.1297	0.054613		0.47052	0.45161	0.16896	0.169		0.3148	0.26451	0.28278	0.31063
#6	0.2865	0.63259	0.60808	0.77		0.40954	0.35036	0.56152	0.53524		0.43113	0.41435	0.6937	0.7729
#7	1.0308	0.36848	1.1224	1.3254		1.2928	1.4752	1.5449	1.8374		0.54247	0.77772	0.82863	1.1472
#8	2.1002	2.0155	1.8244	2.2349		2.5083	2.5236	1.4137	1.3801		0.8414	0.76616	0.68392	0.97496
Median	0.883	0.896645	0.63906	0.721525		1.53515	1.6721	0.65734	0.833635		0.545865	0.627135	0.761165	1.06108
	%	101.545	72.3737	81.7129		%	108.921	42.8193	54.3032		%	114.888	139.442	194.385
			71.2724	80.4694				39.3122	49.8556				121.372	169.195
				112.904					126.819					139.402
	T11-T12
	Flexion/extension					Lateral bending					Axial rotation
	Poly intact	Poly w/o	Mono intact	Mono w/o		Poly intact	Poly w/o	Mono intact	Mono w/o		Poly intact	Poly w/o	Mono intact	Mono w/o
#1	2.405	2.4806	3.0744	3.127		4.5018	4.6214	2.6738	2.989		1.2809	1.1774	1.9915	2.296
#2	1.7031	1.3275	0.67519	0.62515		2.4283	2.7732	1.5584	1.5672		0.2457	0.26495	0.54713	0.72261
#3	1.8506	2.0233	0.63788	0.69768		1.4127	1.4532	0.75786	0.86464		0.89372	1.2606	0.46718	0.49382
#4	1.2069	1.0734	0.44421	0.4096		0.57231	0.68826	0.4637	0.50363		0.19216	0.21621	0.22498	0.12354
#5	0.53757	0.43679	0.27653	0.096587		0.88226	1.1323	0.48923	0.56937		0.25502	0.22533	0.23851	0.3192
#6	0.80419	0.77854	0.36522	0.28907		0.42738	0.56629	0.38834	0.49246		0.12133	0.29857	0.27264	0.28495
#7	0.38296	0.31895	0.47402	0.40303		1.082	1.4299	0.59759	0.62518		0.1342	0.11567	0.35423	0.28834
#8	0.31304	0.26674	0.59328	0.83207		2.0186	2.0899	2.0387	2.1064		1.1222	1.1583	0.35423	0.31329
Median	1.00555	0.92597	0.53365	0.517375		1.24735	1.44155	0.677725	0.74491		0.25036	0.28176	0.35423	0.316245
	%	92.0864	53.0707	51.4522		%	115.569	54.3332	59.7194		%	112.542	141.488	126.316
			57.6315	55.8738				47.0136	51.6742				125.72	112.239
				96.9502					109.913					89.2767
